# Supplementary material for: Latent Cytomegalovirus Infection in Female Mice Increases Breast Cancer Metastasis
Source: Cancers (Basel). 2019 Mar 29;11(4):447. doi: 10.3390/cancers11040447 (PMC6520675; doi:10.3390/cancers11040447)
Supplement: Supplementary file 1 [file cancers-11-00447-s001.zip]

Archive with 1 entries (1 files):
- cancers-433708-supplementary.pptx
